# Supplementary material for: An empirical study of entrepreneurial leadership and fear of COVID-19 impact on psychological wellbeing: A mediating effect of job insecurity
Source: PLoS One. 2023 May 12;18(5):e0284766. doi: 10.1371/journal.pone.0284766 (PMC10180687; doi:10.1371/journal.pone.0284766)
Supplement: S1 Data — (XLSX) [file pone.0284766.s001.xlsx]

## Sheet: data set
Gender	Age	Education	Employment	Industry	q0005_other	Entrep.Leader1	Entrep.Leader2	Entrep.Leader3	Entrep.Leader4	Entrep.Leader5	Entrep.Leader6	Entrep.Leader7	Entrep.Leader8	Psycho.Wellb1	Psycho.Wellb2	Psycho.Wellb3	Psycho.Wellb4	Psycho.Wellb5	Psycho.Wellb6	Psycho.Wellb7	Psycho.Wellb8	Psycho.Wellb9	Psycho.Wellb10	Psycho.Wellb11	Psycho.Wellb12	FearCovid1	FearCovid2	FearCovid3	FearCovid4	FearCovid5	FearCovid6	FearCovid7	FearCovid8	FearCovid9	Job.Insecur1	Job.Insecur2	Job.Insecur3	Job.Insecur4
1	4	4	0	0	Education	4	2	3	4	4	4	4	4	3	1	3	3	2	2	2	2	1	2	2	2	3	3	3	4	4	2	4	1	1	1	1	1	1
1	2	6	0	0	Radio	3	1	2	2	3	4	2	3	5	2	5	5	4	5	5	5	5	5	4	5	1	3	4	4	4	2	4	1	1	1	1	1	1
1	2	6	1	19		3	4	4	4	4	4	4	4	3	5	3	3	3	3	3	3	3	3	3	3	3	5	2	2	5	2	4	1	2	1	1	1	1
2	2	2	1	0	Telecommunications	1	3	3	4	4	4	4	4	3	2	2	2	2	3	3	3	2	2	2	3	1	3	2	3	4	2	1	2	2	1	1	1	1
1	2	5	0	12		5	5	3	2	5	5	4	4	3	1	1	3	3	3	3	4	3	1	1	3	1	1	2	3	2	1	2	2	2	1	1	1	1
2	3	6	0	8		2	3	2	4	4	4	4	3	2	1	1	3	1	1	2	5	1	1	1	1	1	1	1	3	1	2	3	2	2	1	1	1	1
1	2	2	1	12		3	3	4	3	4	4	3	3	3	2	3	3	3	3	3	3	3	3	3	4	4	4	3	4	4	3	3	2	2	1	1	1	1
1	2	6	1	11		4	3	4	4	4	4	3	4	3	3	2	3	2	2	3	3	3	1	1	2	3	2	3	4	2	3	4	2	2	1	1	1	1
2	3	6	0	11		2	1	2	4	4	4	4	2	3	2	3	3	3	3	3	3	3	3	3	4	3	3	2	4	3	3	4	2	2	1	1	1	1
1	2	6	0	10		3	2	3	3	5	4	4	4	3	3	3	5	1	1	1	1	3	3	3	3	2	2	2	3	3	3	5	2	2	1	1	1	1
1	3	6	0	11		4	3	4	4	5	5	4	4	3	2	3	3	2	2	3	3	3	2	2	4	3	4	4	4	4	3	5	2	2	1	1	1	1
1	4	3	0	9		4	3	3	4	4	4	4	4	3	2	3	3	2	2	3	3	3	3	3	2	3	3	3	4	4	4	5	2	2	1	1	1	1
1	5	5	0	11		3	3	3	3	3	3	3	3	3	3	3	3	3	3	3	3	3	3	3	3	1	3	3	5	4	3	1	3	2	1	1	1	1
2	2	5	0	0	Networking and Telecomunications	3	3	3	3	4	4	4	3	3	2	3	2	2	1	3	3	2	2	2	2	2	3	3	4	3	4	2	3	2	1	1	1	1
1	2	6	0	7		4	4	4	4	5	5	2	2	2	4	1	1	4	2	2	2	4	3	4	2	3	4	5	5	4	1	3	4	2	1	1	1	1
1	4	6	0	13		3	4	4	3	3	4	4	5	2	1	2	2	1	2	3	3	2	2	1	3	2	3	3	5	4	4	5	4	2	1	1	1	1
2	6	6	0	2		5	4	4	5	1	5	5	2	3	1	3	3	1	1	3	3	3	3	1	3	3	4	2	5	4	3	1	2	3	1	1	1	1
1	2	3	1	10		4	3	4	4	5	5	5	4	2	1	1	1	2	1	2	2	1	2	2	1	2	5	3	3	3	2	5	2	3	1	1	1	1
1	2	2	0	12		3	3	3	3	3	3	3	3	3	3	3	3	3	3	3	3	2	2	1	3	2	2	3	3	3	2	2	3	3	1	1	1	1
2	2	2	0	2		4	3	5	5	3	5	4	3	3	2	2	4	2	3	4	3	3	3	1	2	3	3	3	4	3	2	2	3	3	1	1	1	1
1	6	3	4	15		4	4	3	3	4	4	4	4	3	2	3	4	2	3	3	4	3	3	2	3	3	4	2	3	4	2	2	3	3	1	1	1	1
2	2	2	0	7		3	3	4	4	5	5	2	1	3	3	3	3	3	5	2	3	5	3	1	3	2	5	3	3	3	3	3	3	3	1	1	1	1
1	5	6	0	11		3	3	3	3	3	3	3	3	4	2	4	3	2	2	4	4	2	1	1	4	3	3	2	3	3	3	3	3	3	1	1	1	1
1	3	6	1	11		5	5	5	5	5	5	5	5	3	1	5	3	1	1	3	3	1	1	1	3	3	3	3	3	3	3	3	3	3	1	1	1	1
2	2	5	0	16		1	1	1	2	5	4	2	1	3	3	3	3	3	3	2	3	3	3	3	3	3	3	3	3	3	3	3	3	3	1	1	1	1
2	4	6	0	14		4	4	3	4	4	5	5	5	3	2	3	3	2	2	3	3	2	2	3	3	3	4	3	5	4	3	4	3	3	1	1	1	1
1	2	6	0	10		3	4	3	2	5	5	4	3	5	2	3	4	3	4	5	3	4	3	1	4	5	5	5	5	4	2	5	3	3	1	1	1	1
2	2	5	3	2		4	3	4	4	4	4	4	3	3	3	3	3	3	3	4	3	3	2	2	3	2	3	3	3	5	2	5	3	3	1	1	1	1
1	2	6	0	12		3	3	3	3	3	3	3	3	2	1	5	2	1	1	2	2	1	1	1	2	3	4	3	3	4	3	5	3	3	1	1	1	1
1	2	5	0	11		3	4	4	4	4	4	4	4	3	1	4	4	2	2	3	4	5	3	5	3	3	3	4	4	5	3	5	3	3	1	1	1	1
1	2	2	0	12		3	2	3	3	2	4	3	2	4	3	3	3	3	3	3	3	3	3	3	3	1	3	4	4	4	4	5	3	3	1	1	1	1
2	4	6	1	15		3	4	4	3	4	4	4	4	3	2	3	2	1	1	2	3	1	1	1	2	2	5	4	5	5	4	5	3	3	1	1	1	1
1	3	6	0	6		2	2	2	2	3	4	3	4	3	3	3	3	3	3	3	3	3	3	3	3	2	4	4	4	4	4	2	4	3	1	1	1	1
1	2	6	0	0	Computer science	4	4	4	4	4	5	5	5	3	1	3	3	3	3	2	3	3	4	3	3	4	5	3	5	4	3	4	4	3	1	1	1	1
1	2	6	0	11		3	3	3	3	3	3	3	3	3	2	4	3	3	3	3	4	5	5	5	3	3	4	3	5	3	4	4	4	3	1	1	1	1
2	4	6	0	11		2	3	2	3	4	3	4	3	5	3	2	3	4	2	5	3	3	3	2	3	3	5	3	5	3	5	5	4	3	1	1	1	1
2	2	6	1	12		4	3	4	5	5	5	4	3	5	3	2	3	3	2	2	3	1	1	1	1	3	5	5	5	5	5	5	3	4	1	1	1	1
1	5	6	0	12		2	2	2	2	4	3	2	2	3	2	3	3	2	2	3	3	2	2	2	3	3	5	3	3	5	3	2	4	4	1	1	1	1
2	6	6	0	8		4	4	4	4	5	5	4	4	4	3	3	3	3	3	5	3	3	2	2	3	4	5	3	3	4	3	4	4	4	1	1	1	1
1	4	2	0	12		3	3	4	2	2	3	2	3	3	2	4	4	2	2	4	4	1	1	1	4	3	4	4	4	4	4	4	4	4	1	1	1	1
1	2	6	1	11		4	4	4	5	5	5	5	5	3	2	3	3	3	4	4	4	3	4	4	4	4	4	4	4	4	4	4	4	4	1	1	1	1
1	2	3	0	10		4	3	4	4	4	4	4	4	3	2	3	3	3	2	5	1	5	5	5	1	5	5	5	5	4	4	4	4	4	1	1	1	1
1	2	6	0	8		3	3	4	4	4	4	4	4	3	2	3	3	2	3	3	3	2	2	2	3	3	5	3	4	5	4	4	4	4	1	1	1	1
1	2	6	1	10		4	4	5	4	4	4	5	4	3	2	2	3	3	2	3	4	2	2	2	3	3	4	3	5	4	5	4	4	4	1	1	1	1
1	6	4	0	11		1	1	1	2	3	2	2	2	3	2	4	4	2	2	3	4	2	2	2	3	4	4	3	4	5	5	4	4	4	1	1	1	1
1	3	6	0	8		3	3	3	5	5	5	4	4	3	2	4	3	2	2	3	3	2	2	2	4	3	4	4	4	4	3	5	4	4	1	1	1	1
2	2	6	1	11		3	3	4	4	5	4	3	4	3	3	2	2	3	3	3	2	3	3	1	2	2	4	4	5	4	3	5	4	4	1	1	1	1
2	3	6	0	10		2	4	4	3	4	4	4	5	3	1	3	3	2	2	3	2	1	1	1	3	3	5	5	5	4	3	5	4	4	1	1	1	1
1	6	6	0	10		3	4	4	4	4	5	4	3	3	3	3	3	4	3	3	3	3	3	1	3	1	4	2	3	4	4	5	4	4	1	1	1	1
2	4	6	0	11		4	4	2	4	5	5	4	3	3	2	2	2	3	2	3	3	2	2	2	3	3	5	3	4	4	4	5	4	4	1	1	1	1
1	3	5	0	13		4	4	3	4	5	5	5	4	3	3	3	3	3	3	3	3	3	3	3	3	3	3	2	3	4	5	5	4	4	1	1	1	1
1	2	6	1	12		2	1	1	2	3	2	2	2	3	3	3	3	3	3	5	3	3	3	1	2	3	5	5	5	5	5	5	4	4	1	1	1	1
2	2	5	1	12		3	2	2	3	3	2	2	3	3	2	3	3	3	3	3	3	2	2	2	4	2	3	4	4	4	3	3	5	4	1	1	1	1
1	2	5	0	10		3	2	2	4	4	5	5	5	3	2	3	5	2	4	5	4	3	1	1	2	3	5	3	5	4	5	5	5	4	1	1	1	1
2	2	6	1	13		2	2	2	3	4	2	4	3	5	1	2	2	2	3	5	5	4	2	1	3	2	3	5	5	3	4	5	4	5	1	1	1	1
1	3	6	0	9		3	2	4	4	5	2	2	2	3	5	1	1	1	4	3	1	1	1	1	1	5	5	3	5	4	5	3	5	5	1	1	1	1
1	2	6	0	11		3	3	2	4	5	5	4	4	3	1	3	3	2	2	3	3	1	1	1	3	3	3	3	3	4	2	4	5	5	1	1	1	1
1	2	6	0	8		4	2	3	4	4	5	5	4	4	2	2	3	1	1	2	3	1	1	1	2	4	4	3	4	2	4	4	5	5	1	1	1	1
2	3	6	0	8		2	2	2	3	3	2	3	3	5	2	3	3	4	3	4	3	3	2	2	2	4	5	2	4	4	4	4	5	5	1	1	1	1
1	3	5	0	9		4	4	4	4	4	4	4	4	3	3	3	3	3	2	3	3	3	3	3	3	5	5	4	5	5	4	4	5	5	1	1	1	1
2	2	4	1	8		5	4	5	4	5	5	4	3	1	2	1	1	3	5	1	1	1	1	1	1	5	5	3	2	5	5	4	5	5	1	1	1	1
2	2	6	0	8		3	4	4	4	4	4	3	2	3	3	2	3	3	1	3	3	3	3	3	3	2	5	3	4	4	3	5	5	5	1	1	1	1
2	2	5	0	8		2	4	4	2	4	4	3	5	3	3	3	3	3	3	3	3	3	3	3	3	2	2	3	5	4	3	5	5	5	1	1	1	1
1	2	4	0	12		3	2	1	3	4	4	2	2	3	3	3	3	3	3	5	3	3	3	3	3	3	2	4	4	5	3	5	5	5	1	1	1	1
2	2	3	0	10		1	3	4	2	4	4	1	4	4	2	1	1	1	1	3	2	3	4	5	2	2	4	3	5	5	3	5	5	5	1	1	1	1
1	2	5	1	12		2	4	4	4	4	4	2	2	5	5	5	5	5	5	5	5	5	5	4	5	3	4	5	5	5	3	5	5	5	1	1	1	1
2	4	4	0	11		3	3	2	4	5	4	3	3	1	2	3	3	3	3	5	3	3	2	1	3	3	3	3	3	4	4	5	5	5	1	1	1	1
1	3	3	0	5		3	4	3	3	4	4	3	4	3	2	3	3	2	2	5	3	1	2	1	2	3	3	3	4	4	4	5	5	5	1	1	1	1
1	6	5	0	15		4	3	4	4	5	5	5	5	3	2	3	3	3	4	4	3	3	3	3	2	5	5	4	4	4	4	5	5	5	1	1	1	1
1	6	6	0	15		2	2	2	3	3	3	2	4	4	2	4	3	4	2	5	3	4	3	3	5	3	5	4	5	4	4	5	5	5	1	1	1	1
2	2	6	0	2		4	4	4	4	5	5	4	4	5	2	2	2	4	5	5	4	4	2	1	3	3	4	4	5	5	4	5	5	5	1	1	1	1
2	4	5	0	0	Oil and gas refinery	2	2	2	1	1	1	1	2	3	2	2	2	2	1	1	2	2	1	1	3	1	3	3	5	3	5	5	5	5	1	1	1	1
2	3	6	0	0	Information Technology	5	4	3	5	5	5	5	5	2	2	1	1	1	1	4	1	1	1	1	1	5	5	3	5	3	5	5	5	5	1	1	1	1
2	6	4	0	12		2	4	5	4	5	5	5	4	3	2	3	3	1	1	3	3	2	2	2	3	3	4	3	3	4	5	5	5	5	1	1	1	1
1	2	5	0	10		4	2	3	4	4	4	4	4	3	2	2	2	3	1	3	3	1	1	3	3	3	3	3	4	4	5	5	5	5	1	1	1	1
1	3	6	0	9		4	4	3	4	5	4	5	5	3	2	3	3	2	2	3	3	2	2	1	2	4	5	3	5	4	5	5	5	5	1	1	1	1
2	2	6	0	0	Distribution of electrical energy and plant automatization	4	4	5	5	5	5	4	5	3	2	2	2	3	1	2	2	2	1	1	2	4	5	2	4	5	5	5	5	5	1	1	1	1
1	5	6	0	11		4	3	2	4	4	4	4	4	3	2	2	4	3	2	4	3	4	3	2	4	4	4	3	4	5	5	5	5	5	1	1	1	1
1	3	5	0	14		4	4	4	4	4	4	5	5	3	2	4	5	4	3	5	3	4	3	2	3	3	3	4	4	5	5	5	5	5	1	1	1	1
2	2	6	0	12		2	2	2	4	5	5	4	3	4	2	4	2	4	2	5	3	2	2	1	3	3	5	5	5	5	5	5	5	5	1	1	1	1
1	2	6	0	12		3	3	3	3	3	3	3	3	3	2	2	2	2	2	5	3	3	2	2	4	3	5	5	5	5	5	5	5	5	1	1	1	1
2	3	5	0	10		3	3	4	4	4	5	4	3	4	4	3	3	4	4	5	5	5	3	4	3	5	5	5	5	5	5	5	5	5	1	1	1	1
2	2	5	0	10		4	4	4	3	3	4	4	3	4	2	4	4	2	2	3	4	2	1	2	3	2	2	3	3	2	3	5	1	3	2	1	1	1
2	4	6	0	0	Chemist	2	3	2	4	4	4	4	4	3	2	3	4	3	3	3	4	2	3	3	4	3	5	3	3	4	4	5	4	3	2	1	1	1
2	3	2	0	14		2	2	2	2	4	4	3	4	3	3	3	3	3	3	2	3	3	3	3	3	4	5	4	3	5	3	5	3	4	2	1	1	1
1	2	5	1	12		3	3	3	4	5	5	4	3	3	3	4	3	3	3	5	5	3	4	2	3	3	4	5	5	4	5	5	5	5	2	1	1	1
1	3	5	0	12		3	3	2	1	2	1	1	2	5	5	4	4	2	2	1	1	1	1	1	5	4	4	5	5	5	5	5	5	5	3	1	1	1
2	3	4	3	6		1	1	1	1	1	1	1	1	5	4	5	5	1	1	5	5	1	1	1	5	5	5	5	5	5	5	5	5	5	5	1	1	1
1	4	4	0	3		2	2	3	2	2	3	2	2	2	4	3	1	3	4	2	2	4	4	5	4	3	5	4	5	5	4	5	4	4	5	4	1	1
2	3	4	1	10		1	1	1	1	1	1	1	1	5	1	5	5	1	1	5	5	1	1	1	5	1	1	1	1	1	1	1	1	1	1	5	1	1
1	4	3	0	14		3	3	3	3	3	3	2	2	5	2	4	4	2	1	4	4	2	2	2	4	3	3	2	4	4	3	3	3	2	1	5	1	1
1	3	2	0	3		3	4	4	2	4	4	4	2	3	4	3	4	4	4	2	2	3	4	3	2	4	5	4	4	3	4	3	4	4	2	5	1	1
2	2	6	1	0	Automotive	3	3	2	4	5	5	3	4	5	3	3	3	3	3	5	4	4	2	2	3	4	4	3	3	3	3	3	3	3	1	1	2	1
2	3	3	1	0	Firefighter	3	3	4	3	4	4	3	3	5	2	3	5	4	2	5	3	5	3	2	5	2	3	2	3	4	3	5	3	1	1	1	2	1
2	3	2	0	14		4	4	3	3	4	4	4	4	4	2	4	4	2	2	4	4	2	2	2	4	2	2	2	2	2	2	2	2	2	1	1	2	1
2	2	5	0	11		3	4	5	3	3	3	3	3	3	2	3	3	3	3	3	3	3	3	3	3	1	1	3	3	4	3	3	3	3	1	1	2	1
1	1	2	1	0	Babysitting	3	3	4	4	3	4	2	3	4	2	3	3	2	3	2	3	2	2	2	2	3	3	5	5	3	3	4	4	3	1	1	2	1
1	2	2	1	11		3	4	3	5	5	5	4	4	3	4	5	4	4	2	4	5	4	4	4	5	3	4	2	3	3	4	5	4	4	1	1	2	1
1	3	6	1	12		3	4	4	2	3	2	1	2	3	2	2	3	2	2	3	3	2	2	2	3	3	5	3	4	4	4	5	4	4	1	1	2	1
1	4	2	0	0	Registration for vehicles	3	3	3	2	3	4	4	4	3	3	1	3	4	5	5	5	5	5	4	5	4	5	4	5	5	4	5	4	4	1	1	2	1
1	5	4	0	12		2	2	2	3	3	2	3	3	3	3	2	3	3	3	3	3	2	2	2	3	4	4	5	5	5	5	5	4	4	1	1	2	1
1	2	6	1	11		3	3	4	4	4	5	4	4	3	4	2	4	2	2	5	3	3	2	1	3	4	5	5	5	5	2	4	5	5	2	1	2	1
2	2	5	0	8		4	4	4	4	5	4	5	4	3	2	3	3	3	3	4	3	2	2	1	3	3	2	2	3	3	3	4	3	3	1	2	2	1
1	3	6	0	0	Oil industry	2	2	3	2	4	3	3	4	3	3	3	3	4	2	5	3	2	1	1	3	3	4	3	4	5	5	5	4	4	1	2	2	1
1	3	6	0	0	Veterinarian (pets)	2	1	3	3	2	2	1	1	3	3	3	3	4	4	3	3	2	4	3	3	4	5	4	5	5	5	5	5	5	1	2	2	1
2	2	5	1	8		3	2	4	3	4	5	5	4	3	4	2	5	4	2	2	3	2	4	3	4	3	2	2	3	3	3	4	3	2	2	2	2	1
1	2	5	0	10		4	4	3	5	5	5	4	4	2	2	4	3	3	3	2	2	2	2	3	3	3	4	2	2	4	3	5	4	4	2	2	2	1
2	6	4	0	11		3	3	2	3	4	4	4	3	4	3	3	3	3	3	5	5	3	3	3	3	3	5	2	4	5	5	5	4	4	2	2	2	1
1	2	6	0	13		3	3	4	4	4	5	4	4	3	3	2	2	2	2	3	4	2	2	2	3	4	4	3	3	4	5	5	5	5	2	2	2	1
2	3	5	1	10		4	4	4	5	4	5	5	4	3	2	3	3	1	1	3	3	1	1	1	5	3	1	2	1	2	1	3	2	2	3	2	2	1
1	3	6	0	8		3	2	4	3	3	4	3	3	3	2	3	3	2	3	4	3	4	4	2	5	3	4	3	4	5	3	4	4	4	1	1	3	1
1	2	6	0	13		2	2	4	3	5	4	3	4	3	2	5	5	2	2	5	3	2	4	1	2	3	5	3	4	5	4	5	5	5	1	1	3	1
1	3	6	1	0	Higher education and Research	4	4	3	5	5	5	5	4	3	3	2	3	4	4	3	3	3	3	3	3	4	5	3	5	5	5	5	5	5	1	1	3	1
2	3	5	0	6		3	3	2	2	4	4	3	2	3	3	3	3	3	3	3	3	3	3	3	2	3	4	4	4	4	3	5	5	5	2	1	3	1
1	3	5	0	0	Tourism	1	1	3	3	3	4	3	3	4	1	3	3	3	3	5	3	3	4	4	3	3	5	4	5	4	4	5	5	5	1	2	3	1
2	2	5	0	14		4	4	5	4	4	5	3	4	1	1	2	1	3	4	4	3	2	2	1	1	1	3	1	4	2	5	5	5	5	3	2	3	1
2	2	5	0	0	İ am kiteboarding instructor	4	4	5	3	5	4	3	4	3	4	1	2	3	2	2	2	4	3	3	3	3	4	3	3	3	2	5	4	4	1	4	3	1
1	3	6	0	16		3	3	4	3	3	3	3	3	3	2	4	3	3	2	3	3	2	1	3	3	3	3	3	3	3	2	4	3	3	1	1	3	2
1	2	6	0	13		5	4	3	4	4	5	3	3	2	1	1	2	2	2	2	3	4	2	2	3	3	5	5	5	5	5	5	4	4	1	1	1	2
2	4	6	0	11		1	1	2	1	1	2	2	2	3	3	3	3	4	3	5	3	3	3	3	3	4	4	5	5	5	4	5	5	5	1	1	1	2
2	2	5	1	11		3	4	4	4	5	4	4	3	3	2	3	3	2	2	3	3	2	2	2	3	3	3	1	2	2	4	5	4	4	1	2	1	2
2	2	5	3	0	Art	3	4	3	4	4	4	4	4	4	1	4	4	3	2	2	1	2	3	1	3	3	4	2	3	4	3	4	3	3	2	2	1	2
2	2	6	0	0	Engineering	4	3	3	4	3	4	4	2	3	2	3	3	4	3	3	2	3	3	3	3	2	4	4	4	5	2	4	1	1	1	1	2	2
1	3	6	0	12		1	1	1	3	4	3	3	3	4	3	4	4	2	3	4	3	3	3	2	3	3	2	3	2	2	2	2	3	3	1	1	2	2
1	4	6	0	0	Education	2	2	2	3	3	2	2	3	4	2	3	5	3	4	5	3	2	4	3	3	3	5	3	5	5	4	3	3	3	1	1	2	2
2	1	3	1	0	Commerce	2	2	1	1	2	2	2	3	3	2	4	5	1	2	4	5	1	1	1	5	2	4	2	3	3	3	4	3	3	1	1	2	2
1	4	6	0	0	CULTURAL	3	3	3	3	3	3	3	3	3	1	5	3	3	3	3	3	1	3	3	1	3	3	3	3	3	2	3	3	4	1	1	2	2
1	2	5	1	11		4	4	3	4	5	4	4	4	4	1	3	2	2	1	2	3	1	2	1	3	3	4	3	3	4	4	5	3	4	1	1	2	2
2	5	6	0	5		2	4	1	2	4	4	4	4	3	3	3	4	2	2	3	3	2	2	2	4	2	3	3	3	4	3	4	4	4	1	1	2	2
1	4	3	0	14		3	5	4	1	4	4	3	3	4	5	3	4	4	4	2	3	4	4	2	5	4	4	4	4	5	4	4	4	4	1	1	2	2
2	2	5	1	10		1	2	2	3	4	4	2	3	5	2	5	4	2	2	5	4	2	2	1	4	3	4	3	4	5	3	4	3	3	2	1	2	2
1	3	6	0	3		3	3	3	3	3	4	4	4	3	4	3	2	5	3	3	4	2	2	1	4	3	3	2	3	4	3	5	3	3	2	1	2	2
2	2	6	1	12		3	4	2	4	2	3	5	4	3	2	4	2	3	3	4	1	2	4	5	1	4	4	2	5	1	1	4	4	3	2	1	2	2
1	3	6	0	12		4	4	4	5	5	5	5	5	3	2	3	3	2	2	3	3	2	2	3	3	3	4	4	4	4	3	2	4	4	2	1	2	2
1	3	5	0	6		4	4	3	4	5	5	5	4	3	3	3	3	3	3	3	3	3	3	3	3	1	4	4	4	4	4	4	4	4	1	2	2	2
1	5	6	1	9		2	2	4	4	4	4	4	4	4	2	3	3	4	2	3	3	3	3	3	3	5	5	4	5	5	5	5	5	5	1	2	2	2
1	3	4	0	11		2	4	4	4	4	4	4	4	3	3	3	3	3	3	2	2	3	1	1	3	2	3	2	2	2	1	1	2	2	2	2	2	2
1	2	6	0	12		2	2	3	4	4	3	4	2	4	2	4	4	4	3	3	4	3	4	3	3	2	2	2	3	3	2	2	2	2	2	2	2	2
2	2	6	1	0	Entertainment	3	4	4	4	5	5	4	4	3	3	3	3	3	3	3	3	3	3	3	3	3	2	2	1	2	1	4	2	2	2	2	2	2
2	3	5	0	0	Game development	4	4	4	4	5	5	3	4	3	2	3	3	3	1	3	3	1	1	1	3	3	4	4	5	4	4	5	2	2	2	2	2	2
1	2	6	0	10		5	5	3	5	5	5	5	5	5	2	3	3	4	3	4	3	3	3	3	3	1	1	2	3	3	1	2	3	2	2	2	2	2
1	4	5	0	16		3	3	2	4	5	5	4	3	3	3	3	3	4	3	5	5	4	3	3	3	3	2	3	3	3	3	5	3	2	2	2	2	2
2	3	5	0	8		2	3	1	1	4	2	1	1	4	2	4	4	2	2	4	4	2	2	2	4	3	3	2	3	3	3	3	2	3	2	2	2	2
1	2	2	0	10		3	3	4	5	4	5	4	4	3	2	3	3	4	4	3	3	2	4	2	2	3	4	3	3	4	5	2	3	3	2	2	2	2
1	3	6	0	16		3	2	1	4	2	3	2	4	3	3	3	3	3	3	3	3	3	3	3	3	1	1	3	3	3	3	3	3	3	2	2	2	2
2	4	2	0	10		1	1	1	1	1	1	1	1	4	2	4	4	2	2	4	4	2	2	2	4	3	3	3	3	3	3	3	3	3	2	2	2	2
1	6	6	4	10		2	2	3	4	4	3	3	3	3	2	3	4	2	2	3	4	2	2	2	3	2	3	2	3	4	3	3	3	3	2	2	2	2
1	2	4	0	14		3	4	3	4	4	4	4	3	3	3	3	2	3	3	3	3	3	1	1	3	3	4	3	3	4	3	3	3	3	2	2	2	2
2	3	3	0	8		3	2	3	3	4	5	4	3	3	2	3	3	4	2	3	3	2	2	2	3	3	3	2	3	3	3	5	3	3	2	2	2	2
2	2	6	0	2		3	3	2	4	4	3	4	3	3	1	3	3	1	3	3	3	1	1	1	3	2	2	2	4	3	4	5	3	3	2	2	2	2
2	2	4	1	12		3	4	3	5	4	4	3	4	3	2	2	3	2	2	3	3	2	2	3	3	3	5	3	5	4	2	3	4	3	2	2	2	2
2	2	6	0	0	Audiovisual	4	3	4	4	5	4	4	4	3	2	3	3	2	2	5	3	2	2	1	4	2	4	2	4	3	3	5	4	3	2	2	2	2
1	2	5	1	0	Software development	5	3	4	4	5	5	4	4	4	4	1	3	2	1	2	4	4	4	2	3	2	5	2	5	5	4	5	2	4	2	2	2	2
2	3	4	0	10		4	4	4	4	4	4	4	4	3	2	3	3	2	2	5	3	2	2	2	3	3	3	3	3	3	3	3	4	4	2	2	2	2
1	4	4	0	15		3	2	2	2	3	2	2	2	3	3	3	3	3	2	3	3	2	2	2	3	3	5	4	5	5	3	3	4	4	2	2	2	2
2	2	5	1	2		4	4	4	4	4	4	4	4	4	3	3	3	3	4	3	4	3	3	2	2	2	1	3	3	2	2	4	4	4	2	2	2	2
2	2	6	0	5		4	4	3	4	5	5	5	4	3	1	3	3	3	3	3	3	3	4	3	3	3	4	4	5	5	3	4	4	4	2	2	2	2
2	2	5	3	2		4	3	3	3	4	4	2	1	1	3	2	3	2	3	4	3	3	3	3	3	3	4	4	5	5	1	5	4	4	2	2	2	2
1	4	6	0	9		2	2	2	4	5	4	3	4	3	3	3	3	3	3	3	3	3	3	3	3	3	3	3	3	3	3	5	4	4	2	2	2	2
1	3	6	1	12		3	3	2	3	3	3	4	4	3	2	5	5	2	3	2	2	3	2	2	2	3	4	4	4	4	4	5	4	4	2	2	2	2
1	2	6	0	3		4	4	5	3	4	4	3	4	3	4	1	3	4	4	5	4	4	3	3	3	4	4	4	5	4	4	5	4	4	2	2	2	2
1	2	6	0	11		3	4	3	5	5	5	4	5	4	2	3	3	2	2	3	3	2	2	1	3	3	5	4	5	4	4	3	5	4	2	2	2	2
2	3	6	0	2		5	4	4	4	5	5	4	5	3	1	3	2	2	1	3	3	2	1	1	2	3	3	2	3	3	2	5	5	4	2	2	2	2
1	3	5	0	14		5	4	4	3	2	4	2	3	3	4	3	4	3	4	3	2	2	2	2	4	4	4	3	4	3	4	5	5	4	2	2	2	2
2	6	5	0	8		4	4	4	4	4	4	4	4	4	1	3	3	3	3	3	3	3	2	2	3	3	5	3	3	5	5	5	5	4	2	2	2	2
2	6	6	1	10		2	2	3	3	4	4	4	4	3	3	3	3	2	2	3	3	2	2	2	3	4	5	4	5	5	5	5	5	4	2	2	2	2
2	2	5	0	7		3	3	4	4	4	4	3	2	3	4	3	3	4	4	4	4	5	5	5	1	4	5	3	4	5	3	5	4	5	2	2	2	2
1	2	5	1	6		4	4	4	3	5	5	4	4	5	4	3	2	5	4	4	3	4	3	4	4	4	4	3	4	4	5	5	4	5	2	2	2	2
2	3	4	0	9		2	2	4	3	5	4	3	4	4	1	4	3	2	2	4	5	3	2	3	3	3	4	4	4	4	5	5	4	5	2	2	2	2
1	5	4	0	11		2	2	1	1	2	2	2	3	3	3	2	3	3	3	3	3	3	3	3	3	3	4	4	5	5	4	4	5	5	2	2	2	2
2	2	6	0	0	Legal counseling and AI	4	2	4	5	5	3	3	3	2	3	1	1	1	1	5	1	1	1	1	4	3	3	3	4	3	3	5	5	5	2	2	2	2
2	2	5	3	10		4	4	4	4	4	3	4	4	3	3	1	2	3	1	2	2	3	1	1	2	3	4	3	4	3	4	5	5	5	2	2	2	2
1	2	6	1	7		4	4	4	4	4	4	4	5	2	3	3	4	4	4	2	2	3	2	2	3	4	5	3	3	4	4	5	5	5	2	2	2	2
1	6	4	1	11		3	2	3	3	3	3	3	3	5	2	5	5	4	4	5	5	4	4	2	5	4	5	3	3	4	4	5	5	5	2	2	2	2
1	4	5	0	11		4	4	2	5	5	5	5	5	4	3	3	3	3	3	3	3	3	3	3	3	4	4	4	4	4	4	5	5	5	2	2	2	2
1	2	6	0	13		4	4	4	5	5	5	4	5	3	2	3	3	2	2	3	3	2	2	2	2	3	4	3	5	5	4	5	5	5	2	2	2	2
1	2	3	0	10		5	5	4	4	5	5	5	5	5	4	5	5	4	4	5	5	4	4	4	5	4	4	3	5	4	5	5	5	5	2	2	2	2
1	2	5	0	12		4	3	2	2	3	4	4	3	4	4	2	4	4	4	5	4	4	3	2	3	4	4	4	5	4	5	5	5	5	2	2	2	2
1	2	6	0	11		2	4	4	4	4	4	4	4	3	3	3	3	3	3	3	3	3	3	3	3	4	5	4	5	5	5	5	5	5	2	2	2	2
1	4	4	1	11		3	2	1	2	2	2	2	2	5	3	3	3	5	5	5	5	5	5	5	5	5	5	4	5	5	5	5	5	5	2	2	2	2
1	4	5	0	9		3	2	4	3	3	2	2	2	3	3	4	4	4	3	3	5	4	3	2	3	4	4	4	4	4	4	5	5	5	3	2	2	2
2	2	6	2	12		3	3	3	3	3	3	3	3	3	2	3	3	3	3	5	4	4	4	1	4	3	3	4	4	3	4	5	3	2	2	3	2	2
2	3	6	1	5		4	5	1	4	5	4	3	3	3	4	2	3	3	4	2	2	3	4	4	3	2	3	2	3	4	4	3	4	3	2	3	2	2
1	2	5	1	9		3	3	4	4	4	4	4	4	3	2	3	3	3	3	3	3	1	3	3	2	3	5	3	3	5	4	4	4	4	2	3	2	2
2	3	3	2	1		3	3	3	3	3	3	3	3	3	3	3	3	3	3	3	3	3	3	3	3	1	2	3	3	3	3	3	3	3	3	3	2	2
2	2	5	0	13		3	3	4	4	4	4	4	4	3	2	4	3	2	2	3	3	1	1	1	3	3	3	3	3	3	3	4	3	3	3	3	2	2
2	2	6	1	11		1	2	2	1	3	2	2	1	4	4	3	4	3	4	3	2	2	2	2	3	2	3	3	3	3	3	4	4	3	3	3	2	2
2	2	5	0	10		3	5	4	5	5	4	5	3	3	2	3	3	3	2	2	3	2	2	1	2	3	3	3	3	3	4	5	5	4	3	3	2	2
2	3	5	0	4		4	4	4	4	4	4	4	4	3	3	3	3	3	3	3	3	3	3	3	3	2	2	2	2	2	2	2	2	2	2	4	2	2
2	2	3	2	12		3	4	2	4	5	3	3	3	5	4	2	3	4	2	2	3	4	3	3	3	2	3	3	4	3	3	4	3	4	2	4	2	2
1	2	5	0	6		3	4	5	4	5	5	4	3	4	4	2	3	4	4	4	3	4	4	2	4	3	4	3	3	4	5	5	5	4	1	2	3	2
1	2	6	0	13		2	4	4	3	3	4	4	3	3	3	2	2	4	4	4	5	5	4	3	4	4	5	3	4	5	5	5	5	5	1	2	3	2
2	2	3	0	2		4	3	4	5	4	4	5	4	3	2	3	4	3	3	3	4	1	1	1	3	1	3	2	3	3	1	1	2	2	2	2	3	2
1	4	6	0	16		1	1	1	1	1	1	1	3	3	1	3	3	3	3	3	3	3	3	3	3	2	2	2	2	2	2	2	2	2	2	2	3	2
2	1	2	0	0	Market	4	4	4	4	4	5	3	4	3	3	3	3	3	3	3	3	3	3	3	3	2	2	2	2	2	2	2	2	2	2	2	3	2
2	3	4	0	9		2	2	5	3	4	4	4	4	4	2	3	3	3	3	4	3	2	3	3	4	3	3	2	3	3	3	3	2	2	2	2	3	2
1	2	3	0	0	Sewing	3	5	5	4	4	2	3	4	3	2	2	3	3	3	3	3	3	2	1	3	3	4	1	2	3	2	5	2	3	2	2	3	2
2	2	5	2	14		3	3	4	4	4	4	4	4	3	1	3	3	2	1	1	4	2	1	1	2	2	4	2	3	3	3	5	2	3	2	2	3	2
1	2	3	0	7		3	3	4	5	5	5	5	3	3	3	3	3	3	3	3	3	3	3	3	3	2	3	2	3	4	3	2	3	3	2	2	3	2
1	4	6	0	12		2	2	3	2	2	3	2	2	3	3	3	3	3	3	4	3	2	3	3	3	2	3	3	3	3	3	4	3	3	2	2	3	2
2	3	2	2	9		2	5	3	5	4	5	5	3	3	2	3	3	1	3	5	4	4	1	1	3	3	5	2	3	4	3	4	3	3	2	2	3	2
2	2	2	0	7		2	4	4	1	3	2	4	4	4	1	3	3	2	3	2	3	2	1	1	2	3	3	4	4	3	2	5	3	3	2	2	3	2
1	4	2	0	12		3	3	3	4	4	4	4	3	5	2	3	4	2	2	4	4	2	2	2	4	3	3	4	4	3	3	5	3	3	2	2	3	2
1	2	5	1	11		3	4	4	4	4	3	2	3	3	2	2	3	1	2	3	3	1	2	1	4	2	4	3	5	3	3	5	3	4	2	2	3	2
2	2	3	0	14		3	3	4	4	3	4	4	4	4	2	4	4	2	2	4	4	2	2	2	4	2	3	2	2	3	2	2	4	4	2	2	3	2
2	5	5	0	11		3	3	3	4	5	4	4	4	5	4	3	3	3	3	5	3	3	2	2	5	3	5	3	3	4	3	4	4	4	2	2	3	2
1	2	5	3	11		3	3	4	4	4	4	5	5	3	3	3	3	2	2	2	3	2	2	2	3	2	2	2	3	3	3	5	4	4	2	2	3	2
1	2	5	0	0	Telecommunications Industry	5	3	4	5	5	5	5	5	3	2	3	3	2	2	3	3	2	2	1	3	3	2	2	2	2	1	5	5	5	2	2	3	2
1	4	5	0	9		1	1	1	1	1	1	1	2	4	2	4	3	4	4	5	4	4	2	2	5	3	5	3	5	5	4	5	5	5	2	2	3	2
2	3	4	1	2		3	5	5	5	5	4	4	5	3	2	2	3	4	2	3	3	3	3	3	3	3	3	2	3	3	3	4	2	3	3	2	3	2
2	2	6	0	3		1	4	5	3	4	5	4	4	3	3	1	1	2	1	4	3	5	4	4	3	3	3	3	3	3	3	3	3	3	3	2	3	2
2	4	6	0	0	Social insurance	3	2	3	4	4	3	4	3	2	2	2	4	4	4	5	3	3	2	3	3	3	4	3	4	4	3	3	4	4	3	2	3	2
2	2	3	2	0	Architecture	2	1	1	1	1	4	1	1	5	2	4	3	4	3	3	3	4	2	3	4	1	2	2	2	2	2	2	2	2	1	3	3	2
1	4	3	0	13		4	3	3	5	4	4	3	4	3	4	2	3	3	3	3	3	3	3	4	2	3	3	3	3	4	4	1	3	2	2	3	3	2
2	6	6	0	5		2	3	3	4	3	4	4	4	3	3	3	3	2	3	3	3	3	3	3	3	4	4	4	4	5	2	3	3	1	3	3	3	2
2	2	5	1	11		3	3	3	3	5	4	4	3	3	2	3	3	2	2	5	3	3	2	1	3	1	2	3	5	3	2	3	4	3	3	3	3	2
1	4	6	0	12		3	3	2	3	4	3	2	3	4	2	3	3	3	2	5	3	3	2	2	3	4	4	4	5	5	4	5	4	3	3	3	3	2
1	2	5	0	11		2	4	4	4	4	4	2	4	4	3	5	4	5	3	5	4	4	5	4	5	5	5	5	2	3	2	4	5	4	2	4	3	2
2	2	5	1	2		5	4	5	5	4	4	3	4	2	5	2	2	4	3	3	3	5	4	3	2	3	4	3	3	4	4	4	3	4	4	5	3	2
1	2	5	0	10		4	3	4	4	4	4	2	5	3	2	4	3	3	4	3	3	4	4	4	3	4	4	3	5	3	4	4	5	5	2	1	4	2
1	5	6	0	10		4	5	5	5	5	5	5	4	3	3	3	3	2	2	2	2	2	2	2	3	3	5	3	5	5	5	5	5	5	2	1	4	2
1	2	2	2	8		3	2	2	3	2	4	2	2	3	2	2	2	3	2	4	4	2	1	2	2	3	2	2	2	1	1	1	1	1	2	2	4	2
1	2	5	3	12		4	4	4	4	4	4	4	4	3	4	3	1	5	3	5	2	2	1	3	2	4	4	3	5	3	3	3	3	2	2	2	4	2
2	3	3	0	7		4	4	2	4	4	4	2	2	2	4	4	4	4	2	5	4	4	4	4	4	2	2	3	3	3	4	3	5	5	2	2	4	2
1	5	5	0	2		3	4	4	3	4	4	4	4	2	3	3	5	4	4	5	5	4	4	3	3	4	5	4	4	4	4	4	5	5	2	2	4	2
1	3	6	0	10		4	5	3	4	5	4	4	4	5	2	3	3	3	2	3	3	4	2	2	5	5	5	5	5	5	5	5	5	5	2	2	4	2
1	3	2	0	5		4	4	4	3	3	4	3	4	3	3	4	4	3	3	4	4	3	3	2	3	3	3	3	4	4	1	5	1	1	3	2	4	2
1	3	4	0	10		4	4	4	5	4	4	4	4	3	3	3	3	4	4	4	3	2	2	2	4	3	4	5	5	5	5	5	4	4	3	2	4	2
1	2	5	1	0	Tourism	1	4	5	5	5	5	5	5	4	1	4	3	1	3	2	3	4	4	4	3	5	5	4	5	5	5	5	5	5	3	2	4	2
2	2	3	3	0	IT	4	3	4	4	4	4	4	4	4	2	4	4	2	2	4	4	2	2	1	4	2	4	3	4	4	2	2	2	3	4	2	4	2
2	2	2	3	17		4	3	2	5	5	5	5	4	5	4	3	3	2	4	4	3	4	1	1	3	3	5	2	3	5	3	3	3	3	3	3	4	2
2	4	5	0	13		2	2	2	3	4	4	3	2	5	2	3	3	4	3	5	5	1	2	1	3	3	4	3	3	5	3	3	4	3	3	3	4	2
2	2	6	1	0	Communication	3	3	4	3	4	5	3	4	1	3	3	2	3	4	4	3	4	4	3	3	4	5	3	5	4	2	5	4	4	3	3	4	2
1	3	6	0	2		2	2	4	4	4	3	2	3	5	3	3	4	4	2	4	4	4	3	2	5	3	4	4	4	4	4	5	3	3	2	4	4	2
1	2	5	2	12		3	3	3	3	3	3	3	3	3	3	3	3	3	3	3	3	3	3	3	3	2	3	4	4	3	2	3	3	3	2	2	5	2
2	3	2	0	0	IT	5	5	3	5	5	4	4	3	3	4	1	1	3	2	5	3	2	1	1	2	5	5	4	5	5	5	5	5	5	2	1	1	3
2	2	2	0	8		2	1	1	2	3	4	3	4	3	2	4	3	2	1	3	2	3	4	4	2	2	2	2	4	3	3	2	4	5	1	2	1	3
1	2	6	0	12		4	4	4	5	4	3	3	2	4	2	4	3	2	3	5	3	4	4	4	3	3	4	1	2	2	3	5	2	1	4	5	1	3
2	2	4	0	10		2	4	5	5	5	4	5	4	4	1	3	3	4	2	2	3	1	1	2	1	5	3	3	4	3	5	5	5	4	1	2	2	3
1	3	5	0	10		2	2	3	1	3	3	2	2	2	4	4	3	4	4	5	2	4	4	4	3	3	3	4	4	4	3	5	3	3	2	2	2	3
1	3	4	1	13		5	5	4	4	5	5	4	5	1	1	1	1	5	1	2	2	2	1	1	3	3	3	5	4	5	3	4	5	5	3	2	2	3
1	2	5	3	2		3	4	3	5	5	5	4	4	5	4	3	3	4	2	5	5	5	4	1	3	4	3	2	4	5	5	2	4	4	1	1	3	3
1	2	6	1	13		2	2	2	2	4	3	1	2	3	3	3	4	3	4	2	4	2	4	2	2	5	5	3	1	3	2	2	3	2	2	1	3	3
1	2	4	2	12		3	3	3	3	3	3	3	3	3	2	3	3	2	3	3	3	3	3	3	3	4	5	2	2	5	5	5	3	5	3	1	3	3
2	2	6	0	9		4	4	4	4	5	5	4	4	3	2	2	2	4	3	3	3	3	3	2	3	3	5	2	3	3	3	3	2	3	1	2	3	3
2	3	5	0	0	Movie director	2	3	4	4	4	3	2	4	3	5	2	1	2	2	5	3	2	2	1	4	2	3	5	5	3	2	5	2	2	2	2	3	3
1	2	6	0	12		3	2	3	3	3	4	4	4	3	2	4	3	4	2	3	3	2	3	3	3	4	3	3	5	4	3	5	2	3	2	2	3	3
2	2	2	5	0	College	3	3	3	3	3	3	3	3	3	2	3	3	3	3	3	3	2	1	1	3	3	3	3	3	3	3	3	3	3	2	2	3	3
2	2	6	2	14		3	3	2	4	4	4	4	3	2	2	5	3	3	3	2	3	3	3	3	3	3	4	3	4	3	3	3	3	3	2	2	3	3
1	2	5	0	8		4	4	3	4	2	3	5	4	3	3	4	3	3	2	2	3	4	4	4	3	3	4	4	4	3	3	3	3	3	2	2	3	3
1	2	5	1	2		3	3	4	5	4	4	4	4	4	3	3	3	3	3	3	3	2	2	2	4	2	2	4	4	4	3	3	3	3	2	2	3	3
2	3	6	0	6		1	2	4	3	4	3	2	2	3	2	2	3	3	4	2	2	3	3	4	3	2	3	2	3	4	2	5	3	3	2	2	3	3
1	2	3	0	12		5	5	4	4	5	5	5	3	4	4	3	4	3	4	4	3	5	4	4	4	5	5	5	5	4	4	5	3	3	2	2	3	3
2	6	6	1	13		2	2	3	3	4	3	4	4	3	4	3	3	3	3	3	3	4	4	3	4	3	3	3	4	4	4	4	4	3	2	2	3	3
1	3	6	0	0	Sales	5	2	4	4	5	5	5	5	3	2	2	3	3	1	2	3	4	4	3	3	3	4	3	3	4	3	2	4	4	2	2	3	3
2	3	6	0	3		1	1	3	1	2	2	4	4	3	2	2	3	2	3	4	3	3	4	3	3	3	4	4	4	4	3	5	4	4	2	2	3	3
1	4	3	0	13		4	5	3	4	5	4	4	4	3	3	3	3	3	2	4	3	2	2	1	3	4	4	3	3	4	4	5	4	4	2	2	3	3
1	2	6	0	5		4	5	3	2	4	4	3	3	3	4	3	4	4	3	2	3	4	3	2	3	4	2	3	4	3	3	5	5	4	2	2	3	3
1	4	3	1	0	Television and Media	4	4	4	3	3	4	3	3	4	3	2	2	3	3	3	3	3	2	3	2	3	3	2	3	3	3	3	5	5	2	2	3	3
2	4	4	0	13		5	5	5	4	5	4	5	3	2	2	4	4	2	1	3	3	3	3	3	3	3	3	3	3	3	3	5	5	5	2	2	3	3
1	2	6	0	10		4	4	4	5	5	4	4	4	3	4	3	2	4	4	4	3	4	4	4	3	4	5	3	5	5	5	5	5	5	2	2	3	3
2	2	6	0	2		2	1	2	2	2	2	2	3	3	2	4	4	2	2	4	2	2	2	2	5	3	4	4	5	4	4	5	1	2	3	2	3	3
1	2	6	1	17		1	4	5	3	5	5	4	4	3	3	3	3	3	3	3	3	3	3	3	3	4	3	4	5	4	5	3	3	3	3	2	3	3
1	3	4	0	12		1	4	4	4	4	5	4	5	5	2	3	4	2	4	4	3	4	3	3	3	3	4	3	3	4	4	2	4	3	3	2	3	3
1	3	5	0	13		4	3	3	4	3	4	2	2	4	2	5	5	2	2	5	3	2	1	1	3	3	4	3	4	4	4	5	5	5	3	2	3	3
2	3	5	0	13		2	1	2	3	4	2	1	2	5	4	4	4	3	4	5	4	5	4	3	4	4	4	5	4	4	4	5	5	5	3	2	3	3
2	2	6	1	11		4	4	3	4	5	5	4	4	2	1	3	3	4	4	4	4	3	3	3	3	5	5	4	5	3	5	5	5	5	3	2	3	3
1	2	6	1	11		3	3	4	5	4	4	4	4	3	2	5	3	2	2	4	3	4	2	2	3	3	3	3	4	3	3	4	1	1	3	3	3	3
1	2	6	2	8		5	5	5	5	5	5	5	5	3	2	4	4	2	2	4	5	1	1	1	4	2	2	2	2	2	2	2	2	2	3	3	3	3
1	2	5	2	14		4	4	4	4	4	4	4	4	1	2	3	1	4	1	3	3	4	1	1	3	2	3	3	4	3	1	4	2	2	3	3	3	3
2	6	6	4	11		1	1	2	3	4	3	2	2	3	1	3	3	2	2	3	3	2	2	3	2	3	4	3	3	4	4	3	3	2	3	3	3	3
2	2	2	0	14		4	4	4	4	4	5	4	4	1	1	2	1	3	1	3	3	1	1	1	3	3	5	4	5	1	3	5	2	3	3	3	3	3
1	1	5	0	5		1	1	1	5	5	5	5	4	3	3	3	3	3	2	4	4	2	2	2	4	2	2	3	3	3	3	3	3	3	3	3	3	3
2	2	3	0	14		3	3	3	3	1	5	3	3	3	3	3	3	3	3	3	3	3	3	3	3	3	3	3	3	3	3	3	3	3	3	3	3	3
1	2	5	2	10		3	3	3	3	3	3	3	3	3	3	3	3	3	3	3	3	3	3	3	3	3	3	3	3	3	3	3	3	3	3	3	3	3
2	3	6	0	7		2	3	2	2	4	3	4	2	3	3	3	3	3	3	3	3	3	3	3	3	3	3	3	3	3	3	3	3	3	3	3	3	3
2	2	4	0	0	Hotel and Tourism	3	4	2	3	4	4	4	4	3	3	3	3	3	3	3	3	3	3	3	3	3	3	3	3	3	3	3	3	3	3	3	3	3
1	2	6	2	11		4	3	4	3	3	4	4	4	3	3	3	3	3	3	3	3	3	3	3	3	3	3	3	3	3	3	3	3	3	3	3	3	3
1	3	2	0	0	Pharmaceutical	3	3	3	3	3	3	3	3	3	3	3	3	3	3	3	3	3	3	3	3	3	3	3	3	3	3	3	3	3	3	3	3	3
2	2	5	0	10		3	3	3	3	3	3	3	3	3	3	3	3	3	3	3	3	3	3	3	3	3	3	3	3	3	3	3	3	3	3	3	3	3
1	2	5	0	0	External company that provides Customer Support services to our Partners	3	3	4	4	3	3	3	3	4	4	4	3	3	3	3	3	3	3	3	3	3	3	3	3	3	3	3	3	3	3	3	3	3
1	2	6	0	3		3	3	4	3	3	4	4	4	3	2	4	3	2	2	4	4	2	2	1	5	3	3	3	3	5	4	4	3	3	3	3	3	3
2	2	6	2	2		3	2	4	3	3	4	3	3	5	1	4	3	3	3	3	3	1	1	1	3	2	2	2	3	4	5	5	3	3	3	3	3	3
2	4	6	1	0	Carpentry	3	3	2	4	4	3	4	4	4	2	3	3	3	3	5	3	3	2	2	3	4	4	3	5	5	5	5	3	3	3	3	3	3
1	3	6	2	14		4	4	3	3	4	4	4	4	4	1	4	4	2	2	4	4	4	4	4	4	3	4	3	4	4	4	4	4	3	3	3	3	3
1	2	6	0	12		3	2	2	3	5	5	4	4	2	2	3	3	3	2	3	2	3	3	3	3	3	5	3	3	5	4	5	4	3	3	3	3	3
2	6	6	4	3		3	2	3	4	4	4	4	3	3	2	3	3	3	2	5	4	2	2	2	3	3	3	3	3	3	4	4	3	4	3	3	3	3
1	2	3	1	14		3	4	3	3	4	3	3	3	4	2	4	4	3	3	3	3	5	4	3	4	3	4	4	4	3	3	2	4	4	3	3	3	3
1	2	6	2	11		4	4	4	3	2	1	3	4	3	2	4	4	2	2	3	3	2	2	2	4	4	4	5	5	5	4	2	4	4	3	3	3	3
2	6	6	4	12		4	4	3	5	4	4	4	4	5	2	3	3	3	3	3	3	3	4	3	5	5	5	5	4	4	4	4	4	4	3	3	3	3
1	5	3	1	11		3	3	3	3	3	3	3	3	5	2	4	4	3	2	5	3	3	3	3	3	4	4	3	4	5	4	4	4	4	3	3	3	3
1	2	6	1	11		2	2	2	3	4	4	3	4	3	2	5	3	3	4	4	3	3	2	3	3	4	5	4	5	5	4	4	4	4	3	3	3	3
1	2	6	2	0	Humanistics	3	3	3	3	3	3	3	3	3	3	3	3	3	3	3	3	3	3	3	3	3	4	2	4	3	3	5	4	4	3	3	3	3
2	2	6	1	9		4	3	2	4	3	4	3	5	4	2	3	3	3	2	5	5	4	2	2	3	3	4	3	5	4	3	5	4	4	3	3	3	3
1	4	5	0	5		2	2	2	2	3	4	3	3	3	2	4	3	3	3	3	3	2	2	1	4	3	5	4	4	5	4	5	4	4	3	3	3	3
2	2	3	2	0	Informatics	3	2	2	3	3	3	3	3	3	4	4	3	3	4	3	3	2	3	4	3	4	4	3	5	3	3	2	5	4	3	3	3	3
2	3	6	1	12		4	4	2	2	4	5	3	2	3	3	3	3	1	1	1	3	3	3	3	3	1	1	2	2	2	1	5	5	4	3	3	3	3
1	3	6	2	2		3	3	2	5	5	4	4	4	3	4	5	4	5	1	5	4	5	5	5	5	2	4	3	3	3	2	5	5	4	3	3	3	3
2	2	6	1	3		5	4	5	4	4	4	4	4	3	2	4	3	3	2	4	1	2	2	2	3	2	5	5	5	5	5	5	5	4	3	3	3	3
1	3	6	0	10		4	4	3	3	4	3	3	4	3	3	3	3	3	3	3	3	3	3	3	3	1	4	2	2	4	3	5	3	5	3	3	3	3
1	1	2	3	12		3	4	4	5	5	5	4	4	1	2	1	3	3	3	1	5	3	3	3	3	1	3	5	5	3	3	1	1	5	3	3	3	3
2	3	6	1	10		4	4	4	4	5	4	4	4	3	3	3	3	3	3	3	2	3	4	3	3	3	5	3	5	5	4	4	3	5	3	3	3	3
1	2	5	3	2		3	4	4	5	4	4	4	4	5	2	4	3	4	4	3	4	2	2	3	3	3	5	4	5	4	4	1	5	5	3	3	3	3
1	2	6	0	0	Transportation and tourism	2	2	3	3	4	4	4	4	3	2	4	3	3	2	4	4	3	2	2	3	4	5	4	4	5	4	4	5	5	3	3	3	3
1	2	5	5	11		4	4	5	5	5	5	5	5	3	2	3	3	3	3	3	3	3	3	3	3	4	2	3	3	3	3	5	5	5	3	3	3	3
2	3	6	1	2		4	4	3	3	4	4	3	5	4	2	4	3	3	3	4	4	2	3	3	3	4	4	2	3	4	3	5	5	5	3	3	3	3
2	5	3	5	13		4	4	2	4	4	3	4	4	4	3	2	3	3	3	3	3	2	2	1	3	4	5	3	5	4	3	5	5	5	3	3	3	3
1	4	4	0	12		2	3	4	4	4	4	4	4	3	4	3	4	2	2	3	3	2	2	3	4	4	4	3	3	4	5	5	5	5	3	3	3	3
2	6	6	0	0	Industry and home automation systems	4	5	5	4	5	5	4	3	3	2	3	3	3	3	5	3	4	4	3	5	5	5	3	5	5	5	5	5	5	3	3	3	3
1	6	6	1	0	ICT	5	5	4	4	5	5	5	5	5	5	3	5	5	5	5	5	5	4	2	5	5	5	4	5	5	5	5	5	5	3	3	3	3
2	2	6	2	10		1	4	4	3	4	4	5	5	1	2	2	3	2	5	4	2	2	1	1	1	3	3	2	4	2	2	5	3	4	4	3	3	3
1	2	6	0	12		3	2	3	4	5	4	4	4	3	2	3	4	2	4	3	3	2	3	1	2	4	5	4	4	4	4	5	5	5	4	3	3	3
1	5	6	1	0	Renting house	4	4	5	4	5	4	5	4	3	2	4	3	3	2	5	5	2	2	2	5	3	4	3	4	4	4	4	4	3	2	4	3	3
1	2	5	0	2		2	4	3	4	5	5	5	4	3	3	3	5	4	4	4	5	3	4	4	3	3	3	3	3	3	5	5	3	3	1	1	4	3
1	2	5	1	13		3	4	4	4	5	5	4	3	3	2	5	3	2	2	4	2	1	1	1	2	3	5	3	4	5	3	5	5	4	1	1	4	3
2	4	6	0	11		4	4	4	3	4	4	4	4	5	4	4	3	4	4	5	3	3	3	3	3	3	5	4	4	3	4	5	2	3	2	2	4	3
1	2	6	0	11		2	2	4	4	4	4	4	4	5	2	5	5	2	4	5	5	4	4	4	5	2	3	2	3	2	3	4	3	3	2	2	4	3
1	2	6	0	13		3	4	4	4	3	4	2	2	5	2	5	4	4	4	2	2	4	3	2	5	4	4	3	5	4	4	5	4	4	2	2	4	3
2	2	6	1	0	Consultancy	5	4	5	5	5	5	5	5	1	3	2	1	5	5	2	2	5	5	5	2	3	4	2	3	3	3	3	5	4	2	2	4	3
1	4	2	0	9		1	4	2	2	2	2	3	5	5	3	3	3	4	4	2	2	4	3	3	3	3	5	5	5	5	4	5	5	5	2	2	4	3
1	2	5	1	0	NGO in cultural sector	2	2	3	4	5	5	3	4	3	2	2	2	3	2	3	3	2	1	1	2	3	4	3	4	4	3	5	5	5	3	2	4	3
1	4	6	0	10		2	3	4	4	4	4	4	3	3	3	3	4	4	4	4	3	4	2	3	5	5	5	3	4	4	5	5	3	3	2	3	4	3
1	4	6	0	10		4	3	4	5	5	4	5	4	3	2	4	4	2	2	3	3	2	3	2	3	3	4	4	5	5	4	5	4	4	2	3	4	3
1	2	2	3	15		4	4	4	5	3	5	2	3	3	1	3	3	3	3	3	3	3	3	3	3	1	1	1	2	1	1	4	1	1	3	3	4	3
1	2	6	0	11		3	2	1	4	4	5	4	4	5	2	4	4	3	3	5	4	4	2	2	3	4	4	4	5	4	4	5	4	3	3	3	4	3
2	3	6	0	6		4	5	4	5	5	3	4	3	5	3	3	2	1	3	3	1	2	2	3	3	3	4	5	4	3	2	5	4	4	3	3	4	3
1	3	4	2	10		4	4	4	4	4	4	4	4	4	3	4	5	2	4	3	3	2	2	3	3	4	4	3	3	3	5	5	4	4	3	3	4	3
1	1	2	3	0	don’t have company	5	5	5	5	5	5	5	5	4	1	4	3	3	4	3	3	2	3	1	3	2	4	3	3	4	3	2	5	4	3	3	4	3
1	2	6	1	11		3	3	1	2	4	3	3	3	4	2	5	5	3	4	4	5	4	5	5	3	3	4	4	5	4	5	5	5	4	3	3	4	3
1	2	6	0	8		3	4	3	3	4	4	4	4	3	2	5	5	4	1	5	5	2	1	1	2	3	3	2	2	2	4	5	5	5	3	3	4	3
2	2	5	0	12		4	2	3	5	5	4	5	4	3	2	2	2	3	3	5	4	3	2	1	3	5	5	4	5	4	4	5	5	5	3	3	4	3
1	2	5	2	13		3	2	3	3	3	3	3	4	4	2	4	3	3	4	5	5	5	4	4	4	3	3	3	3	3	5	5	5	5	3	3	4	3
1	2	2	1	14		3	3	3	3	3	3	3	3	5	3	4	5	4	5	4	5	5	5	4	5	3	3	3	3	3	5	5	5	5	3	3	4	3
1	3	6	0	9		4	4	4	4	4	4	3	4	3	4	4	3	4	4	5	3	3	3	3	5	4	4	4	4	4	4	5	3	4	4	3	4	3
1	2	6	0	13		4	4	4	4	4	4	4	4	5	4	5	5	4	4	5	5	4	4	4	5	2	4	4	4	4	2	5	3	3	3	4	4	3
1	4	6	0	14		2	4	4	2	5	4	4	5	5	3	2	3	3	4	3	3	3	3	3	3	4	5	3	3	4	4	5	5	4	3	4	4	3
1	5	3	1	14		4	3	4	4	3	4	4	4	5	5	3	3	4	4	5	5	5	3	3	4	4	4	3	3	4	5	5	5	5	3	4	4	3
1	4	5	0	5		4	5	4	4	4	3	4	5	5	4	5	5	4	1	5	5	5	5	4	5	5	5	5	5	5	5	5	5	5	3	4	4	3
1	2	3	1	14		3	4	4	4	4	4	5	4	1	3	4	3	4	3	4	2	5	5	5	1	5	4	5	4	3	3	5	3	4	5	1	5	3
1	2	5	0	6		4	4	5	5	5	5	4	5	4	3	2	4	5	5	3	2	5	4	5	2	4	3	4	5	5	3	4	2	2	3	2	5	3
1	2	3	0	6		4	5	5	5	5	5	5	5	5	5	1	1	5	5	5	5	4	5	4	5	3	5	5	5	5	3	5	5	5	2	3	5	3
1	2	2	3	0	Law	4	4	5	4	4	4	4	4	5	3	5	5	1	1	5	5	4	4	4	5	4	4	5	5	5	3	3	3	3	3	3	5	3
1	3	4	1	6		4	5	4	3	5	4	4	4	3	4	3	5	2	4	5	3	4	4	4	4	3	5	4	5	5	4	5	4	5	3	3	5	3
1	1	2	5	0	highschool	3	3	3	3	3	3	3	3	3	3	3	3	4	4	5	3	4	3	3	3	5	5	5	5	5	5	5	5	5	3	3	5	3
2	2	6	0	13		5	4	3	5	5	5	5	4	3	1	3	3	3	1	2	4	2	1	1	5	2	4	5	5	4	4	5	4	5	2	2	2	4
2	5	6	1	1		2	4	4	4	4	4	4	4	4	1	3	4	2	3	3	3	2	3	2	4	2	4	3	3	4	1	5	4	4	4	4	2	4
2	3	6	0	9		4	2	4	4	4	3	4	4	2	2	4	4	4	2	2	2	2	1	1	4	3	2	3	3	3	5	5	5	5	2	2	3	4
1	1	2	3	19		4	4	4	2	2	3	4	2	5	2	4	5	1	1	5	5	2	4	2	4	3	2	2	2	1	1	1	1	1	2	3	3	4
1	2	3	1	10		4	3	4	4	4	4	4	4	3	3	3	3	3	3	3	3	2	2	2	4	3	2	3	1	1	1	1	1	1	4	3	3	4
2	2	6	2	0	Tourism	4	3	5	4	2	4	5	4	2	1	4	5	4	4	3	4	2	2	2	4	1	1	5	5	2	1	4	1	1	5	5	3	4
1	3	6	1	6		4	4	3	3	4	3	3	3	3	3	2	5	4	3	3	4	2	1	1	1	5	2	5	4	4	5	5	1	5	4	1	4	4
1	6	6	0	11		4	4	5	4	4	4	4	4	5	3	5	5	3	4	5	3	4	4	3	5	4	5	4	4	5	5	5	5	5	2	2	4	4
2	2	6	0	13		4	4	5	4	5	4	3	4	1	1	2	1	3	2	2	2	1	1	1	2	3	3	3	3	4	3	5	4	3	3	2	4	4
2	3	6	2	11		4	4	4	4	3	5	4	4	3	1	5	2	3	3	4	3	2	1	2	4	2	4	1	3	2	4	3	3	4	3	2	4	4
2	2	5	1	12		1	4	3	1	4	5	5	5	3	3	3	3	2	3	4	4	4	4	3	4	5	4	4	4	4	4	3	1	4	4	2	4	4
1	2	3	1	14		4	4	3	3	1	3	3	3	2	4	2	2	4	4	2	2	4	4	4	2	3	3	3	4	3	3	4	4	4	4	2	4	4
2	2	6	0	11		3	2	4	4	5	4	4	4	3	3	3	3	3	3	2	3	2	1	1	3	3	3	3	4	3	2	5	5	5	4	2	4	4
1	6	6	0	11		4	4	2	3	4	4	4	4	3	2	4	3	2	2	5	3	2	2	2	5	4	4	4	3	2	4	3	4	4	2	3	4	4
2	2	2	3	13		3	3	4	3	4	4	3	2	3	3	3	4	2	2	3	3	2	2	3	3	4	4	3	4	4	4	5	5	4	2	3	4	4
1	2	2	0	6		2	3	2	1	2	3	2	4	4	5	4	4	4	2	5	4	4	5	2	5	4	5	5	5	4	3	3	2	2	3	3	4	4
2	3	2	1	1		2	2	2	3	3	2	2	3	5	2	4	4	3	2	3	4	2	2	2	3	3	3	2	3	3	2	2	3	2	3	3	4	4
1	2	5	1	0	legal	3	2	4	4	4	4	4	3	5	5	5	4	3	5	4	4	5	4	5	3	3	3	3	3	3	3	3	3	3	3	3	4	4
2	2	5	2	9		3	2	1	2	2	2	2	2	3	3	4	4	2	2	4	4	2	2	2	4	3	5	4	4	4	4	4	4	4	3	3	4	4
1	5	5	1	2		3	2	3	2	2	2	2	2	2	4	3	4	3	4	3	3	4	3	2	3	3	4	3	3	4	3	5	5	4	3	3	4	4
1	4	4	0	14		4	3	2	2	1	3	2	4	3	2	3	3	2	2	3	3	2	1	1	5	4	5	5	5	4	4	5	4	5	3	3	4	4
1	2	6	0	13		2	5	2	4	5	5	4	2	5	2	5	5	4	4	5	3	5	5	4	5	2	5	4	5	4	5	5	5	5	3	3	4	4
2	2	5	1	11		4	1	1	1	1	1	1	4	5	5	3	5	5	1	4	4	5	5	4	4	5	4	3	4	4	4	2	3	2	4	3	4	4
1	2	2	2	14		2	3	4	3	4	3	2	2	3	3	3	3	3	3	5	3	3	3	3	3	2	3	3	3	3	3	2	3	3	4	3	4	4
2	6	5	0	10		5	4	4	4	4	3	3	3	2	3	5	3	3	2	3	5	3	3	3	3	3	5	4	4	4	3	2	3	3	4	3	4	4
1	2	3	1	0	Tourism	2	2	2	3	3	4	3	2	5	4	5	3	3	4	5	3	3	2	2	5	3	2	4	5	3	3	5	3	4	4	3	4	4
1	3	5	0	9		2	2	2	2	2	1	1	2	4	1	3	3	2	1	3	3	1	1	1	3	2	2	3	4	4	3	2	4	4	4	3	4	4
1	2	5	2	13		4	4	4	4	4	4	4	4	3	2	5	3	4	4	3	3	4	4	4	3	3	4	3	4	4	3	3	5	4	4	3	4	4
2	2	6	1	0	Hospitalitty	4	4	3	4	4	3	3	4	3	3	3	3	3	3	3	3	3	3	3	3	2	5	5	5	5	5	5	5	5	4	3	4	4
2	2	2	0	2		1	5	4	1	4	4	2	4	4	3	2	3	4	3	3	3	3	3	3	3	4	4	5	5	4	2	1	3	4	3	4	4	4
2	3	3	1	6		5	4	4	5	4	4	4	4	3	3	4	4	3	3	3	4	2	2	3	3	2	3	2	2	3	2	3	2	2	4	4	4	4
1	4	6	0	13		3	3	4	4	4	4	4	3	5	3	5	4	4	4	5	5	5	5	4	5	3	3	3	4	3	2	2	3	3	4	4	4	4
2	2	5	0	14		3	2	3	1	3	1	2	2	3	2	5	4	2	2	2	3	1	1	1	2	2	4	2	3	3	2	4	4	3	4	4	4	4
2	2	4	2	13		4	5	5	4	4	5	4	4	5	4	5	4	3	4	5	4	5	4	4	5	3	3	4	5	4	3	4	4	4	4	4	4	4
2	3	6	0	9		2	4	1	2	3	3	4	4	5	2	4	4	2	2	4	4	2	2	2	4	2	4	4	4	4	4	4	4	4	4	4	4	4
1	5	5	1	0	Enviroment protection	3	2	4	4	4	4	3	3	3	1	3	3	2	2	2	3	2	2	2	2	3	4	3	3	4	4	5	4	4	4	4	4	4
2	4	6	0	14		3	4	4	4	3	4	4	2	5	4	3	3	4	3	5	4	4	4	4	5	3	5	4	5	5	4	5	5	4	4	4	4	4
2	4	4	0	19		4	4	4	4	4	4	4	4	4	4	4	4	3	4	5	4	4	4	4	5	4	4	4	4	4	4	4	4	5	4	4	4	4
1	2	4	2	10		3	4	2	4	4	1	4	4	5	3	3	3	3	4	5	5	4	4	4	3	1	2	2	2	2	1	1	5	5	4	4	4	4
1	2	6	0	0	tourism	5	5	5	5	5	5	5	5	3	3	3	3	3	3	4	3	3	3	3	3	3	5	4	4	5	2	3	5	5	4	4	4	4
2	4	6	0	13		2	4	4	3	4	4	3	3	3	4	3	3	4	2	3	3	2	2	2	2	4	4	3	4	3	5	4	5	5	4	4	4	4
2	3	6	1	11		3	3	4	2	3	2	2	3	4	2	3	4	4	4	5	2	4	3	3	4	2	2	5	5	5	2	4	2	1	4	5	4	4
1	2	2	2	11		2	2	2	1	2	4	2	4	5	5	5	4	5	5	2	4	5	4	4	4	5	5	5	5	5	5	5	4	5	4	5	4	4
1	3	2	2	13		2	2	1	4	3	4	2	2	3	2	3	3	3	3	3	4	2	2	1	3	2	3	3	3	4	4	5	2	2	5	5	4	4
1	2	5	0	8		3	3	4	4	4	4	5	4	3	3	4	3	4	3	3	1	4	4	3	2	4	3	2	4	4	3	4	4	4	4	2	5	4
1	4	5	0	13		4	4	4	4	4	5	4	4	3	3	3	3	3	3	3	3	3	3	1	3	3	3	3	3	3	3	4	4	4	2	3	5	4
1	2	6	1	4		3	4	3	4	3	3	3	3	5	2	4	4	3	3	4	3	3	3	2	3	2	5	3	3	5	4	5	4	4	3	3	5	4
2	2	5	0	13		3	4	4	4	5	4	3	3	2	5	1	5	5	4	5	4	5	4	2	4	5	5	4	3	3	5	5	5	5	4	3	5	4
2	2	4	2	11		4	4	3	3	3	4	4	4	5	2	5	5	1	5	4	5	4	4	4	4	3	4	4	5	5	5	5	5	5	5	3	5	4
2	2	2	2	11		2	2	4	2	4	4	4	5	5	1	5	3	5	4	5	1	5	5	5	4	1	5	4	5	5	2	5	3	5	4	4	5	4
1	2	6	0	13		5	4	4	5	5	5	4	3	5	3	3	3	4	3	5	3	2	4	3	3	4	5	2	4	3	5	5	5	5	4	4	5	4
1	4	2	0	0	Lottery games (casino)	4	5	4	4	4	5	4	4	3	4	3	5	5	4	4	5	4	3	3	3	4	5	5	4	5	4	2	5	5	3	3	3	5
1	3	5	0	6		2	2	4	2	4	4	2	2	3	3	3	3	3	2	3	3	2	2	2	4	3	5	4	5	5	4	4	5	5	4	3	3	5
2	4	4	0	2		1	2	5	3	2	4	3	2	4	4	3	3	4	4	2	5	5	3	4	2	4	4	5	5	5	4	5	5	4	4	4	4	5
2	3	4	1	1		3	2	4	3	3	1	1	3	5	1	5	5	1	4	2	2	4	5	5	2	5	5	5	4	5	5	5	5	5	5	1	5	5
1	3	6	0	4		5	5	4	5	5	4	5	5	1	5	3	1	5	4	5	3	5	5	1	1	5	5	5	5	5	5	5	5	5	3	3	5	5
1	2	6	1	3		4	2	2	4	4	5	5	5	2	3	3	1	4	3	2	3	4	4	4	4	3	4	3	3	3	3	4	5	5	4	3	5	5
1	3	4	2	10		4	2	2	2	2	4	3	4	2	4	5	5	3	4	2	5	5	4	2	4	2	1	1	3	2	4	5	5	5	4	4	5	5
2	2	2	0	13		2	2	4	2	4	4	3	4	5	3	4	3	5	2	5	5	5	4	2	4	3	3	4	4	4	2	5	1	1	5	5	5	5
1	3	6	2	9		1	2	2	3	3	3	4	3	5	3	5	3	3	5	3	5	5	4	4	4	2	3	2	3	3	4	5	4	3	5	5	5	5
2	2	3	1	0	Resident musician	3	4	4	5	5	5	3	2	5	3	5	5	5	5	5	5	4	4	4	3	1	2	5	5	3	2	1	5	5	5	5	5	5
1	2	5	1	6		3	3	4	4	5	4	3	2	4	2	3	3	4	3	5	4	3	3	2	4	4	5	3	4	5	5	5	5	5	5	5	5	5
1	2	5	3	13		4	4	4	4	4	4	4	4	5	4	5	3	4	4	5	5	4	4	4	5	3	5	3	5	5	5	5	5	5	5	5	5	5
1	2	5	1	6		3	2	2	2	2	3	3	3	5	4	2	4	4	4	5	3	4	4	4	2	5	5	3	5	5	5	5	5	5	5	5	5	5
